# Supplementary material for: Expression estimation and eQTL mapping for HLA genes with a personalized pipeline
Source: PLoS Genet. 2019 Apr 22;15(4):e1008091. doi: 10.1371/journal.pgen.1008091 (PMC6497317; doi:10.1371/journal.pgen.1008091)
Supplement: S1 Table — (CSV) [file pgen.1008091.s008.csv]

locus	STAR-Salmon	kallisto
HLA-A	98.5%	97.1%
HLA-B	98.7%	98%
HLA-C	97.5%	95.9%
HLA-DQB1	98.5%	98.5%
HLA-DRB1	99.5%	99.5%
