# Supplementary material for: Expression estimation and eQTL mapping for HLA genes with a personalized pipeline
Source: PLoS Genet. 2019 Apr 22;15(4):e1008091. doi: 10.1371/journal.pgen.1008091 (PMC6497317; doi:10.1371/journal.pgen.1008091)
Supplement: S2 Table — If two SNPs have an RTC score >0.9 we consider that they share a causal signal. (CSV) [file pgen.1008091.s009.csv]

gene	rank_hlapers	eqtl_hlapers	rank_ref	eqtl_ref	d_prime	rtc
HLA-A	0	rs3823342	0	rs2975044	1	1
HLA-A	1	rs1655924	1	rs1111180	0.91	0.99
HLA-C	0	rs41561715	0	rs67394384	0.99	0.99
HLA-C	1	rs12199223	2	rs9264185	1	0.98
HLA-C	2	rs2074491	1	rs28397289	0.95	0.99
HLA-B	0	rs1265081	0	rs1265159	0.99	0.97
HLA-B	1	rs9380240	0	rs1265159	0.92	0.95
HLA-B	2	rs2523616	1	rs72443738	0.06	0.42
HLA-DRB1	0	rs9271108	1	rs9271365	0.96	0.77
HLA-DRB1	1	rs9271377	0	rs9269749	0.31	0.72
HLA-DQA1	0	rs75170544	0	rs35675330	0.62	0.98
HLA-DQA1	1	rs9271375	0	rs35675330	0.21	0.24
HLA-DQB1	0	rs9274688	2	rs9274712	0.93	1
HLA-DQB1	1	rs3134978	0	rs9273595	0.96	0.99
HLA-DPA1	0	rs72870107	0	rs72870107	*	*
HLA-DPB1	0	rs9277449	0	rs9277449	*	*
HLA-DPB1	1	rs9296068	1	rs9296068	*	*
