# Supplementary material for: Expression estimation and eQTL mapping for HLA genes with a personalized pipeline
Source: PLoS Genet. 2019 Apr 22;15(4):e1008091. doi: 10.1371/journal.pgen.1008091 (PMC6497317; doi:10.1371/journal.pgen.1008091)
Supplement: S3 Table — If two SNPs have an RTC score >0.9 we consider that they share a causal signal. (CSV) [file pgen.1008091.s010.csv]

gene	rank	eqtl_hlapers	eqtl_previous	r2	d_prime	rtc	significant
HLA-A	0	rs3823342	rs9260036 (GeuvadisExon)	0.65	1	0.98	1
HLA-A	0	rs3823342	rs34922185 (Delaneau2017)	0.37	0.94	0.72	0
HLA-A	0	rs3823342	rs1111180 (GTExV7)	0.19	0.46	0.6	0
HLA-A	0	rs3823342	rs2734971 (GeuvadisGene)	0.12	0.36	0.44	0
HLA-A	1	rs1655924	rs2734971 (GeuvadisGene)	0.52	0.86	1	1
HLA-A	1	rs1655924	rs1111180 (GTExV7)	0.5	0.91	0.99	1
HLA-A	1	rs1655924	rs34922185 (Delaneau2017)	0.29	0.67	0.92	1
HLA-A	1	rs1655924	rs9260036 (GeuvadisExon)	0.07	0.27	0.25	0
HLA-B	0	rs1265081	rs9266207 (GeuvadisExon)	0.03	0.26	0.58	0
HLA-B	0	rs1265081	rs2523598 (Delaneau2017)	0	0.11	0.22	0
HLA-B	0	rs1265081	rs9266216 (GeuvadisGene)	0	0.04	0.12	0
HLA-B	1	rs9380240	rs9266216 (GeuvadisGene)	0.33	0.89	0.96	1
HLA-B	1	rs9380240	rs2523598 (Delaneau2017)	0.2	0.86	0.83	0
HLA-B	1	rs9380240	rs9266207 (GeuvadisExon)	0.18	0.66	0.76	0
HLA-B	2	rs2523616	rs2523598 (Delaneau2017)	0.42	0.8	0.94	1
HLA-B	2	rs2523616	rs9266207 (GeuvadisExon)	0.27	0.79	0.87	0
HLA-B	2	rs2523616	rs9266216 (GeuvadisGene)	0.25	0.77	0.78	0
HLA-C	0	rs41561715	rs9265628 (GeuvadisGene)	0.45	0.9	0.96	1
HLA-C	0	rs41561715	rs9264666 (Delaneau2017)	0.19	1	0.84	0
HLA-C	0	rs41561715	rs1131123 (GTExV7)	0.14	1	0.83	0
HLA-C	0	rs41561715	rs2395471 (Vince2016)	0.18	0.98	0.83	0
HLA-C	0	rs41561715	rs67384697 (Kulkarni2011)	0.08	0.97	0.78	0
HLA-C	0	rs41561715	rs9264942 (Thomas2009)	0.08	1	0.68	0
HLA-C	0	rs41561715	rs9264643 (GeuvadisExon)	0.06	1	0.62	0
HLA-C	0	rs41561715	rs10484554 (Fairfax2012)	0.02	1	0.2	0
HLA-C	1	rs12199223	rs10484554 (Fairfax2012)	0.65	1	0.99	1
HLA-C	1	rs12199223	rs2395471 (Vince2016)	0.13	1	0.94	1
HLA-C	1	rs12199223	rs9264942 (Thomas2009)	0.2	1	0.91	1
HLA-C	1	rs12199223	rs67384697 (Kulkarni2011)	0.18	1	0.84	0
HLA-C	1	rs12199223	rs9264643 (GeuvadisExon)	0.04	1	0.76	0
HLA-C	1	rs12199223	rs9264666 (Delaneau2017)	0.08	1	0.75	0
HLA-C	1	rs12199223	rs1131123 (GTExV7)	0.1	1	0.7	0
HLA-C	1	rs12199223	rs9265628 (GeuvadisGene)	0.03	1	0.02	0
HLA-C	2	rs2074491	rs9264666 (Delaneau2017)	0.15	1	0.84	0
HLA-C	2	rs2074491	rs1131123 (GTExV7)	0.19	1	0.82	0
HLA-C	2	rs2074491	rs9264643 (GeuvadisExon)	0.08	1	0.78	0
HLA-C	2	rs2074491	rs2395471 (Vince2016)	0.15	1	0.78	0
HLA-C	2	rs2074491	rs9264942 (Thomas2009)	0.09	0.95	0.62	0
HLA-C	2	rs2074491	rs67384697 (Kulkarni2011)	0.1	0.98	0.61	0
HLA-C	2	rs2074491	rs9265628 (GeuvadisGene)	0.04	0.96	0.6	0
HLA-C	2	rs2074491	rs10484554 (Fairfax2012)	0.03	1	0.16	0
HLA-DPA1	0	rs72870107	rs34937821 (GeuvadisExon)	0.96	1	0.66	0
HLA-DPA1	0	rs72870107	rs3077 (Ou2019)	0.96	1	0.66	0
HLA-DPA1	0	rs72870107	rs113777417 (Delaneau2017)	0.95	0.98	0.59	0
HLA-DPA1	0	rs72870107	rs9469332 (GeuvadisGene)	0.94	0.98	0.36	0
HLA-DPA1	0	rs72870107	rs2071353 (GTExV7)	0.86	0.96	0.31	0
HLA-DPA1	0	rs72870107	rs6935846 (Fairfax2012)	0.03	0.38	0.01	0
HLA-DPB1	0	rs9277449	rs3128964 (GeuvadisExon)	0.97	1	0.99	1
HLA-DPB1	0	rs9277449	rs9277534 (Thomas2012)	0.98	1	0.87	0
HLA-DPB1	0	rs9277449	rs86567 (Fairfax2012)	0.02	0.28	0.25	0
HLA-DPB1	1	rs9296068	rs34885310 (Delaneau2017)	0.57	0.96	0.94	1
HLA-DPB1	1	rs9296068	rs86567 (Fairfax2012)	0.3	0.89	0.85	0
HLA-DPB1	1	rs9296068	rs3128964 (GeuvadisExon)	0.02	0.17	0.57	0
HLA-DPB1	1	rs9296068	rs9277534 (Thomas2012)	0.02	0.17	0.49	0
HLA-DQA1	0	rs75170544	rs9274660 (GeuvadisGene)	0.19	0.72	0.82	0
HLA-DQA1	0	rs75170544	rs9274660 (GeuvadisExon)	0.19	0.72	0.82	0
HLA-DQA1	0	rs75170544	rs9273376 (Delaneau2017)	0.19	0.71	0.8	0
HLA-DQA1	0	rs75170544	rs9271593 (Raj2016)	0.13	0.61	0.69	0
HLA-DQA1	1	rs9271375	rs9274660 (GeuvadisGene)	0.25	0.67	0.87	0
HLA-DQA1	1	rs9271375	rs9274660 (GeuvadisExon)	0.25	0.67	0.87	0
HLA-DQA1	1	rs9271375	rs9273376 (Delaneau2017)	0.25	0.66	0.86	0
HLA-DQA1	1	rs9271375	rs9271593 (Raj2016)	0	0.06	0.09	0
HLA-DQB1	0	rs9274688	rs9274660 (GeuvadisGene)	0.34	1	0.93	1
HLA-DQB1	0	rs9274688	rs9274660 (GeuvadisExon)	0.34	1	0.93	1
HLA-DQB1	0	rs9274688	rs17612907 (GTExV7)	0.18	0.48	0.87	0
HLA-DQB1	0	rs9274688	rs9274639 (Delaneau2017)	0.17	0.95	0.78	0
HLA-DQB1	0	rs9274688	rs9271593 (Raj2016)	0.08	0.49	0.31	0
HLA-DQB1	1	rs3134978	rs9271593 (Raj2016)	0.15	1	0.84	0
HLA-DQB1	1	rs3134978	rs9274660 (GeuvadisGene)	0.08	1	0.74	0
HLA-DQB1	1	rs3134978	rs9274660 (GeuvadisExon)	0.08	1	0.74	0
HLA-DQB1	1	rs3134978	rs9274639 (Delaneau2017)	0.04	1	0.6	0
HLA-DQB1	1	rs3134978	rs17612907 (GTExV7)	0.02	0.36	0.59	0
HLA-DRB1	0	rs9271108	rs35399335 (Delaneau2017)	0.15	0.95	0.6	0
HLA-DRB1	0	rs9271108	rs35957722 (GeuvadisGene)	0.13	0.83	0.55	0
HLA-DRB1	0	rs9271108	rs5016923 (GTExV7)	0.13	0.79	0.44	0
HLA-DRB1	0	rs9271108	rs9271593 (Raj2016)	0.03	0.24	0.18	0
HLA-DRB1	0	rs9271108	rs9268839 (GeuvadisExon)	0	0.01	0.06	0
HLA-DRB1	1	rs9271377	rs9271593 (Raj2016)	0.18	0.45	0.83	0
HLA-DRB1	1	rs9271377	rs35399335 (Delaneau2017)	0.26	0.99	0.81	0
HLA-DRB1	1	rs9271377	rs35957722 (GeuvadisGene)	0.23	0.9	0.73	0
HLA-DRB1	1	rs9271377	rs5016923 (GTExV7)	0.04	0.21	0.53	0
HLA-DRB1	1	rs9271377	rs9268839 (GeuvadisExon)	0.04	0.28	0.07	0
