# Supplementary material for: Expression estimation and eQTL mapping for HLA genes with a personalized pipeline
Source: PLoS Genet. 2019 Apr 22;15(4):e1008091. doi: 10.1371/journal.pgen.1008091 (PMC6497317; doi:10.1371/journal.pgen.1008091)
Supplement: S4 Table — (1) Gene, (2) QTLtools rank, (3) rs ID, (4) distance from the gene, (5) presence in transcription factor binding sites (TBFS), (6) DNase I hypersensitive sites (DHS), and (7) histone modifications annotated for LCLs in ENCODE. (CSV) [file pgen.1008091.s011.csv]

locus	rank	rsid	dist	tfbs	dhs	histone_marks
HLA-A	0	rs3823342	0	POL2-4/POL2		H3k27ac/H3k9ac/H3k4me2/H3k4me3/H3k79me2/H4k20me1/H3k36me3
HLA-A	1	rs1655924	-3.919
HLA-C	0	rs41561715	0	POL2-4		H4k20me1/H3k36me3/H3k4me3/H3k4me2/H3k79me2/H3k4me1/H3k9ac/H3k27ac
HLA-C	1	rs12199223	-2.824
HLA-C	2	rs2074491	0	POL2-4/NRSF/BCL11A/TCF3/TCF12/MXI1/EBF1/POU2F2/TBP/TAF1/POL2/NF-YA/CHD2/BHLHE40/CFOS/RFX5/NFKB/NF-YB/IRF4/PU1/SP1	DHS	H3k4me3/H3k4me2/H3k79me2/H3k9ac/H3k27ac/H2az/H3k4me1
HLA-B	0	rs1265081	209.975			H3k36me3
HLA-B	1	rs9380240	52.818			H3k27me3
HLA-B	2	rs2523616	1.088	POL2-4/MTA3/STAT5/BCL3/POL2		H4k20me1/H3k4me1/H3k36me3/H3k4me2/H3k79me2
HLA-DRB1	0	rs9271108	-19.008			H3k27ac/H3k4me1/H3k4me2/H3k9ac/H3k4me3/H3k79me2/H2az
HLA-DRB1	1	rs9271377	-29.54			H3k9me3
HLA-DQA1	0	rs75170544	-82.672
HLA-DQA1	1	rs9271375	-8.89			H3k9me3
HLA-DQB1	0	rs9274688	-0.74	POL2-4		H3k79me2/H3k4me2/H3k4me3/H3k27ac/H3k9ac/H3k4me1
HLA-DQB1	1	rs3134978	-15.317
HLA-DPA1	0	rs72870107	0	POL2-4		H3k36me3/H3k9me3/H3k79me2
HLA-DPB1	0	rs9277449	0			H3k36me3
HLA-DPB1	1	rs9296068	-55.009			H3k4me1/H2az
