# Supplementary material for: Expression estimation and eQTL mapping for HLA genes with a personalized pipeline
Source: PLoS Genet. 2019 Apr 22;15(4):e1008091. doi: 10.1371/journal.pgen.1008091 (PMC6497317; doi:10.1371/journal.pgen.1008091)
Supplement: S5 Table — If two SNPs have an RTC score >0.9 we consider that they share a causal signal. (CSV) [file pgen.1008091.s012.csv]

gene	rank	eqtl	crd_eqtl	d_prime	rtc
HLA-A	0	rs3823342	rs1611324	1	0.98
HLA-B	0	rs1265081	rs2428516	0.87	0.99
HLA-B	2	rs2523616	rs9265517	0.83	0.99
HLA-DRB1	0	rs9271108	rs2395517	0.97	0.91
HLA-DRB1	1	rs9271377	rs9272214	0.96	0.98
HLA-DQA1	1	rs9271375	rs3104412	0.72	1
HLA-DQB1	1	rs3134978	rs9272779	0.98	0.91
HLA-DPB1	1	rs9296068	rs6935846	0.96	0.99
