# Supplementary material for: Expression estimation and eQTL mapping for HLA genes with a personalized pipeline
Source: PLoS Genet. 2019 Apr 22;15(4):e1008091. doi: 10.1371/journal.pgen.1008091 (PMC6497317; doi:10.1371/journal.pgen.1008091)
Supplement: S6 Table — (CSV) [file pgen.1008091.s013.csv]

gene	rank	variant	trait (GWAS variant)
HLA-A	0	rs3823342	age at menarche (rs16896742); beta-2 microglobulin measurement (rs9260489); IGA glomerulonephritis (rs2523946); multiple sclerosis (rs2523393, rs9260489); nasopharyngeal neoplasm (rs2517713); serum IgE measurement (rs2571391)
HLA-A	1	rs1655924	Graves disease (rs3893464)
HLA-C	0	rs41561715	body height (rs1265097)
HLA-C	1	rs12199223	cancer, response to pazopanib, serum alanine aminotransferase measurement (rs1800625); chronic hepatitis B infection (rs2853953); coronary heart disease (rs3869109); Crohn's disease (rs9264942); cutaneous psoriasis measurement, psoriasis (rs10484554); HIV-1 infection (rs9264942); inflammatory bowel disease (rs9264942); membranous glomerulonephritis (rs2233956, rs1265159); nasopharyngeal neoplasm …
HLA-C	2	rs2074491	chronic obstructive pulmonary disease, surfactant protein D measurement (rs2074488); Graves disease (rs4248154)
HLA-B	0	rs1265081	age-related macular degeneration (rs12153855); asthma (rs204993); atopic eczema (rs12153855); atrophic macular degeneration, age-related macular degeneration, wet macular degeneration (rs204993); body height (rs2251830, rs1265097); chronic obstructive pulmonary disease, surfactant protein D measurement (rs3130559); hypothyroidism (rs2517532); lymphocyte count (rs2524079); membranous glomeruloneph…
HLA-B	1	rs9380240	chronic hepatitis B infection (rs2853953); coronary heart disease (rs3869109); Crohn's disease (rs9264942); HIV-1 infection (rs9264942); inflammatory bowel disease (rs9264942); membranous glomerulonephritis (rs2233956, rs1265159); psoriasis (rs1265181); Vitiligo (rs9468925)
HLA-B	2	rs2523616	serum IgE measurement (rs3130941)
HLA-DRB1	0	rs9271108	Alzheimers disease (rs9271192); Crohn's disease (rs9271060); leprosy (rs9271100); multiple sclerosis, oligoclonal band measurement (rs3828840); narcolepsy with cataplexy (rs9270965, rs9271117); seasonal allergic rhinitis, asthma (rs9273373); systemic lupus erythematosus (rs9270984, rs9271100); type I diabetes mellitus (rs9272346); ulcerative colitis (rs9268877, rs9271100, rs9271209)
HLA-DRB1	1	rs9271377	allergic sensitization measurement (rs6906021); allergy (rs6906021); antibody measurement, Epstein-Barr virus infection (rs2854275); autoimmune hepatits type 1 (rs2187668); celiac disease (rs2187668); chronic lymphocytic leukemia (rs674313); cutaneous lupus erythematosus (rs2187668); hepatocellular carcinoma (rs9272105); leprosy (rs602875); membranous glomerulonephritis (rs2187668); multiple scle…
HLA-DQA1	0	rs75170544	antibody measurement, Epstein-Barr virus infection (rs477515); antinuclear antibody measurement (rs2395185); Cystic fibrosis, lung disease severity measurement (rs9268947); Hodgkins lymphoma (rs2395185); inflammatory bowel disease (rs477515); lung carcinoma (rs2395185); lymphoma (rs9268853); multiple sclerosis, oligoclonal band measurement (rs9275563); NA (rs9268923); response to vaccine (rs47751…
HLA-DQA1	1	rs9271375	Alzheimers disease (rs9271192); Crohn's disease (rs9271060); Graves disease (rs2273017); leprosy (rs602875, rs9271100); multiple sclerosis (rs3135338, rs3129871); multiple sclerosis, oligoclonal band measurement (rs3129871, rs3828840); systemic lupus erythematosus (rs9271100); systemic scleroderma (rs3129763); type I diabetes mellitus (rs9268645); ulcerative colitis (rs9271100, rs9271209)
HLA-DQB1	0	rs9274688	antinuclear antibody measurement (rs2395185); Cystic fibrosis, lung disease severity measurement (rs9268947); hepatocellular carcinoma (rs9275319); Hodgkins lymphoma (rs2395185); lung carcinoma (rs2395185); lymphoma (rs9268853, rs2647045); myositis (rs9275330, rs9275338); NA (rs9268923); seasonal allergic rhinitis, asthma (rs9273373); ulcerative colitis (rs9268853, rs9268923, rs2395185, rs6927022)
HLA-DQB1	1	rs3134978	antibody measurement, Epstein-Barr virus infection (rs2854275); asthma (rs3129943, rs3129890); atopic eczema (rs176095); autoimmune hepatits type 1 (rs2187668); autoimmune thyroid disease, type I diabetes mellitus (rs1270942, rs1980493); cancer, response to pazopanib, serum alanine aminotransferase measurement (rs1800625); celiac disease (rs424232, rs2187668); chronic lymphocytic leukemia (rs6743…
HLA-DPA1	0	rs72870107	IGA glomerulonephritis (rs660895, rs660895); rheumatoid arthritis (rs660895, rs660895)
HLA-DPB1	0	rs9277449
HLA-DPB1	1	rs9296068	lymphoma (rs4530903, rs4530903)
